# Supplementary material for: The Combination of Upconversion Nanoparticles and Perovskite Quantum Dots with Temperature-Dependent Emission Colors for Dual-Mode Anti-Counterfeiting Applications
Source: Nanomaterials (Basel). 2023 Dec 8;13(24):3102. doi: 10.3390/nano13243102 (PMC10745397; doi:10.3390/nano13243102)
Supplement: Supplementary file 1 [file nanomaterials-13-03102-s001.zip]

Archive with 1 entries (1 files):
- nanomaterials-2730776-supplementary.pdf
